# Supplementary material for: Development of a benchmark tool for cancer centers; results from a pilot exercise
Source: BMC Health Serv Res. 2018 Oct 10;18:764. doi: 10.1186/s12913-018-3574-z (PMC6180585; doi:10.1186/s12913-018-3574-z)
Supplement: Supplementary file 2 — Appendix 2A. Qualitative indicators. This file contains the qualitative indicators that were used in the benchmark. Appendix 2B. Quantitative indicators. This file contains the quantitative indicators that were used in the benchmark. (ZIP 1350 kb) [file 12913_2018_3574_MOESM2_ESM.zip]

Archive with 2 entries (2 files):
- appendix 2A and B/Appendix 2A Qualitative indicatorsR2.pdf
- appendix 2A and B/Appendix 2B Quantitative indicatorsR2.xlsm
