# Supplementary material for: Development of a benchmark tool for cancer centers; results from a pilot exercise
Source: BMC Health Serv Res. 2018 Oct 10;18:764. doi: 10.1186/s12913-018-3574-z (PMC6180585; doi:10.1186/s12913-018-3574-z)
Supplement: Supplementary file 2 — Appendix 2A. Qualitative indicators. This file contains the qualitative indicators that were used in the benchmark. Appendix 2B. Quantitative indicators. This file contains the quantitative indicators that were used in the benchmark. (ZIP 1350 kb) [file 12913_2018_3574_MOESM2_ESM.zip › appendix 2A and B/Appendix 2B Quantitative indicatorsR2.xlsm]

## Sheet: Table_contents
	Table of contents
	Getting Started
	Section 0.0	General instructions	click here
	Data Inputs
	Section 1.0	Medical activities per annum	click here
	Section 2.0	Human resources input	click here
	Section 3.0	Institutions capacities and facilities	click here
	Section 4.0	Financial: human resources	click here
	Section 5.0	Diagnosing and treatments costs	click here
	Section 6.0	Institution characteristics for comparisons	click here
	Section 7.0	Institution financials	click here
	Results
	Section 8.0	Appendix 1: device costing	click here
	In the framework of the BENCH-CAN project (http://www.oeci.eu/Benchcan/) different types of tools have been developed using both qualitative and quantitative approaches. The quantitative benchmarking tool was developed to gain insight into the relative operational efficiency and resource allocation of the participating centres. This tool was also created in close collaboration with the partners a…

## Sheet: 0.0 Instructions
	General instructions
	This collection template consists of multiple tabs. Each representing the collection of another type of information. All parameters to be collected are given, including their definitions (definition column.) In the this template, five type of cells can be distinguished represented by the following five colors:
		Value derived from accreditation
		Health care related institutional (financial) data & annual financial reports
		Calculated value: not changeable
		Blank cell: should remain empty
	For general inquiries regarding the use of this quanitative template, please contact:
		PANAXEA b.v.
		Matrix II, unit 3.13
		Science Park 400
		1098 XH Amsterdam, the Netherlands
		T: +31 20 7400 775
		E: info@panaxea.eu
		W: www.panaxea.eu

## Sheet: 1.0 Med Act
	Medical activities per annum		Data provided in in this workbook is/ will be originated from:	20..
#	Parameters to collect	Annual unit-resource usage or Unit costs	Additional information
	Year data provided
1	All data provided in in this workbook is/ will be originated from:	20..	Calendar year all data provided in this workbook is originated from
	Institution wide activities per annum	All parameters collected should be originated from the same year!
2	o # New patients		Total number of unique new oncology patients in the institution per annum, excluding patients already known in the institution in other departments i.e. a patient seen by multiple departments will count as one)
3	o # Day care treatments visits		Total number of unique daycare treatments in the institution per annum ( medical and paramedical services delivered to patients that are formally admitted for diagnosis or treatments with the intention of discharging the patient on the same day)
4	o # Outpatient visits		Total number of outpatient visits in the institution (<24h stay) per annum (patients who are not formally admitted to the facility (physician’s private office, hospital out -patient center or ambulatory-care center) and do not stay overnight)
5	o # Inpatient visits for overnight stay		Number of patients spending one or more nights in the institution (>24h stay). (If one patient stayed two times for three nights this counts as two)
6	o Mean length of stay inpatients		Mean length of stay inpatients (number of days spent in the institution per inpatient stay episode)
7	o # Re-admission or emergency room visits discharged patients		Total number of hospital readmissions or emergency room visits, within 30-day post discharge, staying more than 24h (other than planned care e.g. chemotherapy sessions)
8	o # Unique ICU patients		Number of patients receiving ICU care
9	o # ICU nights		Total number of occupied ICU beds ( <24h stay counts as one whereas a patient staying for 36h will counts as 2)
	Diagnosing activities per annum
	Radiology department
10	o Type of radiology department, please select		Insourced (performed by hospital itself)
			Outsourced (nothing performed by hospital itself but by a contracted company or institution)
			% insourced, % outsourced. The tasks which are outsources are:
11	o # MRI scans		Total number of unique MRI scans made per annum in the whole institution (two sequences acquired in one session for one patient counts as one scan)
12	o # CT scans		Total number of unique CT- scans made per annum in the whole institution (two type of scans acquired in one session for one patient counts as two )
13	o # Mammography		Total number of unique Mammography's made per annum in the whole institution (whole session performed in one patient counts as one)
14	o # X-ray		Total number of X-rays patients per annum in the whole institution (all images acquired in one session for one patient counts as one) excluding mammography's
	Nuclear medicine department
15	o Type of nuclear medicine department		Insourced (performed by hospital itself)
			Outsourced (nothing performed by hospital itself but by a contracted company or institution)
			% insourced, % outsourced. The tasks which are outsources are:
16	o # SPECT scans		Total number of SPECT scans per annum in the whole institution (all scans acquired in one session for one patient counts as one)
17	o # SPECT-CT scans		Total number of SPECT-CT (only combined modality) scans per annum in the whole institution (all scans acquired in one session for one patient counts as one)
18	o # PET scans		Total number of PET scans per annum in the whole institution (all scans acquired in one session for one patient counts as one)
19	o # PET-CT scans		Total number of PET-CT (only combined modality) scans per annum in the whole institution (all scans acquired in one session for one patient counts as one)
	Radiotherapy department
20	o Type of radiotherapy department		Insourced (performed by hospital itself)
			Outsourced (nothing performed by hospital itself but by a contracted company or institution)
			% insourced, % outsourced. The tasks which are outsources are:
21	o # Conventional radiotherapy (patients treated)		Total number of unique patients undergoing conventional radiotherapy
22	o # Conventional radiotherapy sessions per patient		Average number of conventional radiotherapy sessions per patient
23	o # Brachytherapy's (unique patients)		Total number of unique patients undergoing brachytherapy's
24	o # Brachytherapy sessions per patient		Average number of brachytherapy sessions per patient
25	o # IMRT (Intensity modulated radiotherapy)		Total number of unique patients undergoing IMRT (Intensity modulated radiotherapy)
26	o # IMRT radiotherapy sessions per patient		Average number of IMRT radiotherapy sessions per patient
27	o # IORT (intra-operative radiotherapy) (unique patients)		Total number of unique patients undergoing IORT (intra-operative radiotherapy)
28	o # IORT radiotherapy sessions per patient		Average number of IORT radiotherapy sessions per patient
29	o # Stereotactic radiotherapy (unique patients)		Total number of unique patients undergoing stereotactic radiotherapy
30	o # Stereotactic radiotherapy sessions per patient		Average number of stereotactic radiotherapy sessions per patient
	Laboratory department
31	o Type of laboratory department		Insourced (performed by hospital itself)	?
			Outsourced (nothing performed by hospital itself but by a contracted company or institution)	?
			% insourced, % outsourced. The tasks which are outsources are:
32	o # laboratory tests performed		Total number of all unique laboratory test performed/requested by the institution per annum (including pathology, microbiology, blood tests etc.)
	Treatments performed per annum
33	o # Bone marrow/stem cell transplants		Total number of unique patients undergoing bone marrow/stem cell transplants
34	o # Samplings/biopsy for tumor diagnosis		Total number of tumor samplings or biopsies for diagnosis per annum
35	o # Unique patients receiving chemo therapy (including immunotherapy)		Total number of unique patients receiving chemo therapies including immunotherapy
36	o # Total number of oncology related surgeries		Total number of oncology related surgeries performed per annum
	Research
37	o # Early phase clinical trials activated per annum		Total number of phase 1 and/or 2 clinical trails activated per annum; Trials with healthy volunteers to test for safety issues in clinical practice or in the comparison stage: RCT with placebo group.
38	o # Late phase clinical trials activated per annum		Total number of phase 3 and/or 4 clinical trails activated per annum; test in clinical setting with other drugs etc. or studies performed after FDA/EMA approval
39	o # Self-initiated activated trials started per annum		Total number of self-initiated clinical trails by the institution
40	o # New patients included in clinical trials per annum		Total number of patients included in activated clinical trails per annum

## Sheet: 2.0 HR inp
	Human resources input		Data provided in in this workbook is/ will be originated from:	20..
#	Parameters to collect	Annual unit-resource usage or Unit costs	Additional information
	Human resources input	All parameters collected should be originated from the same year!
41	o Total # FTE supportive healthcare professionals		Total number of FTE allied/supportive healthcare professionals EXCLUDING physicians (M.D.), nurses, and pharmacist. (e.g. nutritionist, optometry, paramedic, physical therapist, clinical psychologist, etc.)
42	o Total # FTE physicians		Total number of FTE M.D.'s working for patient care, research and education including compensated overtime
43	o Total # FTE pharmacists		Total number of FTE certified pharmacists
44	o Total # FTE nurses		Total number of FTE certified nurses including compensated overtime
45	o Total # FTE of specialized nurses		Total number of FTE certified specialized nurses (i.e. physicians assistants, nurse practitioners)
46	o Total # FTE clinical laboratorists		Total number of FTE clinical laboratorists working in the laboratory for e.g. pathology, microbiology and blood tests
47	o Total # allied health professionals performing research		Total number of allied health professionals who are spending part of their time on/performing research related tasks
48	o Estimated percentage of FTE spent on research		Estimated average percentage of FTE which are spent by the staff (mentioned in line above) on research
49	o Total # FTE administrative and supporting personnel		Total number of FTE administrative personnel; personnel who are not directly involved in patient treatment(e.g. recruiting staff, management of patient records, co-ordination between board of trustees and the institution, Admin, social worker, institution liaison, etc.)
50	o Total # FTE research staff non-physicians (non-M.D.)		Total FTE of research staff non M.D.; personnel who are partially or fully assigned to research (e.g. research technicians, research fellows and PhDs)
51	o Total # FTE research staff physician (M.D.)		Total FTE of research staff M.D.; M.D.'s who are fully assigned to research (i.e. MD's who are assigned as PhD candidates)
52	o Total # personnel	0	Total number of personnel working in the institution (summation of all FTE in row 38-46)
53	o Average working hours per week		Average amount of contracted working hours per week for all staff (e.g. 36, 38 or 40 hours per week)
55	o Total # FTE dedicated to research who are externally funded		Total number of FTE which are dedicated to research and are externally funded

## Sheet: 3.0 Capacities
	Institutions capacities and facilities		Data provided in in this workbook is/ will be originated from:	20..
#	Parameters to collect	Annual unit-resource usage or Unit costs	Additional information
	Capacities	All parameters collected should be originated from the same year!
	General institution
56	o Total # day care chairs and # daycare beds		Total number of outpatient day care beds and day care chairs available in daily practice (<24h stay)
57	o # Openings hours day care beds and chairs department		Average number of openings hours of the daycare beds and chairs department per week (i.e. 40h)
58	o # Inpatient beds for overnight stay		Total number of inpatient beds available for overnight stay (>24h stay)
59	o # Operating rooms for surgeries		Number of class 1-3 operating rooms with < 500 KVE/m 3 (operating rooms exclusively used for brachytherapy should be excluded )
60	o # Adult intensive care unit beds (level 1-3)		Number of beds with the capability of at least providing basic multisystem life support; minimal capable of providing mechanical ventilation and invasive cardiovascular monitoring.
	Radiology department
61	o # MRI scanners		Number of MRI scanners in use for MRI scans
62	o # CT scanners scanners		Number of CT scanners in use for CT scans
63	o # Mammography scanners scanners		Number of mammography cameras in use for mammography's
64	o # X-ray machines		Number of X-ray machines in use for X-ray scans
65	o # Openings hours radiology department (MRI & CT) per week		Average number of openings hours of the radiology department for regular activities per week (i.e. 40h)
	Nuclear medicine department
66	o # SPECT cameras		Number of SPECT cameras in use for SPECT scans
67	o # SPECT-CT cameras		Number of SPECT-CT modalities in use for SPECT-CT scans
68	o # PET cameras		Number of PET cameras in use for PET scans
69	o # PET-CT cameras		Number of PET-CT modalities in use for PET-CT scans
70	o # Openings hours nuclear medicine department per week		Average number of openings hours of the nuclear medicine department for regular activities per week (i.e. 40h)
	Radiotherapy department
71	o # Of total radiotherapy machines exc. brachytherapy's		Total amount of radiotherapy machines able to do either conventional/IMR/Intra-operative/stereotactic excluding machines only used for brachytherapy
72	o # Able to do conventional radiotherapy machines		Number of conventional radiotherapy machines used for conventional radiotherapies (External beam radiation delivered in 2D beams using linear accelerator machines)
73	o # Able to do IMR (e.g. medical linear accelerator)		Number of machines for IMR (e.g. medical linear accelerator) available for intensity modulated radiotherapy (3D beams)
74	o # Able to do intra-operative radiotherapy		Number of intra-operative radiotherapy machines
75	o # Able to do stereotactic treatment machines		Number of stereotactic treatment radiotherapy machines (both dedicated and non-dedicated machines)
76	o # Openings hours radiotherapy department per week		Average number of openings hours of the radiotherapy department for regular activities per week (i.e. 40h)

## Sheet: 4.0 HR-expend
	Financial: human resources		Data provided in in this workbook is/ will be originated from:	20..
#	Parameters to collect	Unit-resource usage or Unit costs	Additional information
	Human resources expenditures	All parameters collected should be originated from the same year!
	Institution level
77	o Total FTE expenditures in institution per month		Total FTE expenditures per month in whole institution (Excluding overtime expenditures but including on duty fees)
78	o Total compensated overtime expenditures in institution per month		Total compensated overtime expenditures in institution per month
	Profession level expenditures (Excluding overtime expenditures but including on duty fees)
79	o Average FTE expenditures per month for one allied health professionals		Average expenditures per month on one FTE allied health professionals : healthcare professionals except physicians (M.D.), nurses, and pharmacist. (e.g. nutritionist, optometry, paramedic, physical therapist, clinical psychologist, etc.) including compensated overtime expenditures
80	o Avg. FTE expenditures/month per physician		Average expenditures per month on one FTE M.D.'s including compensated overtime expenditures
81	o Avg. FTE expenditures/month per pharmacist		Average expenditures per month on one FTE certified pharmacists including compensated overtime expenditures
82	o Avg. FTE expenditures/month per nurse		Average expenditures per month on one FTE certified nurses (excluding specialized nurses) including compensated overtime expenditures
83	o Avg. FTE expenditures/month per specialized (oncology) nurse		Average expenditures per month on one FTE certified specialized nurses (e.g. physicians assistants or nurse practitioners) including compensated overtime expenditures
84	o Avg. FTE expenditures/month per clinical laboratorist		Average expenditures per month on one FTE clinical laboratorists (for e.g. blood testing or pathological studies) including compensated overtime expenditures
85	o Avg. FTE expenditures/month administrative and supporting personnel		Average expenditures per month on one FTE administrative personnel; personnel who fulfill general management functions (e.g. recruiting staff, management of patient records, co-ordination between board of trustees and the institution etc.) including compensated overtime expenditures
86	o Avg. FTE expenditures/month research staff non-physicians (non-M.D.)		Average expenditures per month on one FTE research staff non M.D.; personnel who are partially or fully assigned to research (e.g. research technicians, research fellows, and PhDs) including compensated overtime expenditures
87	o Avg. FTE expenditures/month research staff physicians (M.D.)		Average expenditures per month on one FTE research staff M.D.; M.D.'s who are partially or fully assigned to research including compensated overtime expenditures

## Sheet: 5.0 Diagn-costs
	Diagnosing and treatments costs		Data provided in in this workbook is/ will be originated from:	20..
#	Parameters to collect	Annual unit-resource usage or Unit costs	Additional information
	Diagnostic costs
	Radiology department; average costs scans
88	o 1 MRI scan		Average cost per MRI scan, including costs for associated personnel, contrast fluids, equipment and depreciation*
89	o 1 CT scan		Average cost per CT scan, including costs for associated personnel, contrast fluids, equipment and depreciation*
90	o 1 Mammography		Average cost per mammography scan, including costs for associated personnel, equipment and depreciation*
91	o 1 X-ray		Average cost per X-ray, excluding mammography's including costs for equipment, depreciation and associated personnel*
	Nuclear Medicine; average costs scans		*see Appendix 1 for a cost per scan calculation tool
92	o 1 SPECT scan		Average cost per SPECT scan, including costs for associated personnel, radiopharmaceuticals and equipment*
93	o 1 SPECT-CT scan		Average cost per SPECT-CT scan, including costs for associated personnel, radiopharmaceuticals and equipment *
94	o 1 PET scan		Average cost per PET scan, including costs for associated personnel, radiopharmaceuticals and equipment*
95	o 1 PET-CT scan		Average cost per PET-CT scan, including costs for associated personnel, radiopharmaceuticals and equipment* *
	Laboratory		*see Appendix 1 for a cost per scan calculation tool
96	o Total costs laboratory tests performed on inpatients		Total costs per annum of all laboratory tests (including the collection) of ambulatory, daycare and in-patients
	Treatment costs
	Radiotherapy: average costs treatment
97	o Conventional radiotherapy		Average cost per conventional radiotherapy session (including costs for associated personnel, equipment and depreciation*)
98	o IMRT (Intensity modulated radiotherapy)		Average cost per IMRT session (ncluding costs for associated personnel, equipment and depreciation*)
99	o IORT (intra-operative radiotherapy)		Average cost per IORT session (including costs for associated personnel, equipment and depreciation*)
100	o Stereotactic radiotherapy		Average cost per stereotactic radiotherapy session (including costs for associated personnel, equipment and depreciation*)
	Pharmacy
101	o Total medication expenditures of pharmacy dept.		Total costs spent on medication provided by the pharmacy per annum for ambulatory, daycare and inpatients
102	o Total expenditures on chemotherapies, immunotherapies and biologicals		Part of the total costs (101) spent on: chemotherapies provided by the pharmacy per annum for ambulatory, daycare and in-patients, including immunotherapies and biologicals
	Cancer operations
103	o Total costs operation room (OR) department per annum		Estimated total costs of operation room department per annum, including disposables and useables, sterilization, equipment, OR rent/depreciation and personnel wages excluding MD's (e.g. including aesthesiologist - and OR assistants excluding surgeons or aesthesiologist
104	o Openingshours OR		Average openingshours OR rooms
	Intensive care
105	o Costs intensive care bed costs per 24h		Total costs intensive care bed for a 24h stay (including allied staff costs, machines, equipment etc.)
106	o Costs normal ward bed per 24h		Total costs normal/average ward bed for a 24h stay (including allied staff costs, machines, equipment etc.)

## Sheet: 6.0 Charact
	Institution characteristics for comparisons		Data provided in in this workbook is/ will be originated from:	20..
#	Parameters to collect	Annual unit-resource usage or Unit costs	Additional information
	Comparison parameters
	Institution characteristics	All parameters collected should be originated from the same year!
107	o Type of institution		See definitions: OECI accreditation manual, Appendix 1 (not publicly available)
108	o Administrative status of healthcare center		Please select the (most appropriate) type of administrative status of the institution
109	o Total institution annual budget		Annual expenditures of whole health care institution including clinical trial funding's and academic components (if hospital is part of bigger institution, please state total hospital budget only)
110	o Capital expenditures per m2		Total expenditures on building rent and depreciation costs divided by the total floor surface of all buildings (including storage rooms, corridors, etc.)
111	o Type of costing physicians		Please select the main type of costing
	Classification by patients
112	o Number of patients (%) regional		Please identify the number of regional patients; patients who are living in the region of the institution
113	o Number of patients (%) national		Please identify the number of national patients; patients who are not living in the region but from other parts of the country the center is situated
114	o Number of patients (%) international		Please identify the number of international patients; patients who are not living in the country the center is situated in

## Sheet: 7.0 Financial
	Institution financials		Data provided in in this workbook is/ will be originated from:	20..
#	Parameters to collect	Annual unit-resource usage or Unit expenditures	Additional information
	Financial parameters	All parameters collected should be originated from the same year!
	Revenues
115	o Total revenues		Total revenues for the entire institution
116	o Total revenues of DRG		Total revenues through declaration of diagnose related groups (DRG)
117	o Total revenues through government		Total revenues through funding by the government (excluding DRG)
118	o Total revenues through patients payment		Total revenues through out of pocket patients payments
119	o Total revenues through clinical studies		Total revenues through clinical studies by sponsoring and industrial funding
120	o Total revenues through funds, grants and external funding		Total revenues through collection of funds and grants and external funding
121	o Total revenues through other, please specify		Through:
	o		Through:
	o		Through:
	o		Through:
	o		Through:
	Expenditures
122	o Annual expenditures for providing health care		Annual expenditures on the direct provision of health care
123	o Annual expenditures on risk and safety management		Annual expenditures on risk and safety management, e.g. registration, monitoring and prevention of infections and adverse events, including staff and improvement expenditures
124	o Annual expenditures on survivorship programs		Annual expenditures on programs for the recovery and guidance of post active treatment patients
125	o Annual expenditures on information technology		Annual expenditures on information technology for the whole institution including staff and equipment
126	o Capital expenditures on medical equipment		Annual expenditures on buying and maintaining medical equipment
127	o Capital expenditures on infrastructure		Annual expenditures on rebuilding's, renovations, and installations
128	o Annual expenditures on education for personnel		Annual expenditures for e.g. physicians, nurses, administrative personel, for self-improvement courses, seminars etc.
129	o Annual expenditures on clinical trail related research		Annual expenditures on clinical trails related research
130	o Annual expenditures on research		Annual expenditures on research (excluding clinical trail related research)
131	o Annual expenditures other, please specify		Through:
	o		Through:
	o		Through:
	o		Through:
	Other financial parameters
132	o Net income	0	Net income for the entire institution (calculated)
133	o Net income (annual report)		Net income for the entire institution, as mentioned in the annual financial report
134	o Total expenditures		Total expenditures for the entire institution, as mentioned in the annual financial report
135	o Equity		Equity for the entire institution, as mentioned in the annual financial report
136	o Total debts		Total debts for the entire institution, as mentioned in the annual financial report
137	o Total assets		Total assets for the entire institution, as mentioned in the annual financial report
138	o Current ratio		Current assets / Liability
139	o Total (profit) margin	0	Net income / Total revenues
140	o Solvability ratio	0	Equity / Total assets
141	o Debt ratio	0	Total debts / Total assets

## Sheet: 8.0 Appendix 1
	Appendix 1: device costing
	Replacement value (€)
	Economical lifetime (years)
	Annual interest rate and annuity costs (€)
	Annual maintenance costs
	OR
	Annual; equipment leasing costs (€)
	Annual associated staff costs per device (€)
	Number of comparable devices
	Number of scans per annum
	Average costs per activity

[truncated: 1 more sheets: Dropdown values]
